# Supplementary material for: Development and evaluation of a bioinformatics approach for designing molecular assays for viral detection
Source: PLoS One. 2017 May 25;12(5):e0178195. doi: 10.1371/journal.pone.0178195 (PMC5444669; doi:10.1371/journal.pone.0178195)
Supplement: S1 Table — (XLSX) [file pone.0178195.s001.xlsx]

## Sheet: Sheet1
West Nile virus
GQ507483; GQ507481; GQ507479; GQ507477; GQ507475; GQ507473; GQ507471; GQ507469; GQ507484; GQ507482; GQ507480; GQ507478; GQ507476; GQ507474; GQ507472; GQ507470; GQ507468; JX556213; JN716372; JN716371; NC 001563; NC 009942; JQ928175; JQ928174; JX070655; JX041634; JX041632; JX041630; JX041628; JX041631; JX041629; JN183896; JN183893; JN183892; JN183890; JN183888; JN183886; JN183897; JN183895; JN18389…
Tick-borne encephalitis virus
AB753012; NC_001672; JN003209; JN003207; JN003205; JN003208; JN003206; JQ650523; JQ650522; JF819648; FJ968751; JN229223; HQ901367; JF316708; HQ901366; JF316707; HM535611; HM535610; HQ201303; HM859894; HM859895; EU816452; EU816450; AY169390; EU816451; GU121642; U39292; U27495; GQ266392; DQ401140; AF069066; GQ228395; FJ997899; FJ906622; FJ572210; FJ402886; EU816453; EU816455; FJ402885; EU816454; EF…
Japanese encephalitis virus
JN604986; AB698909; AB698907; AB698905; AB698908; AB698906; JX131374; AY303798; AY303796; AY303794; AY303792; AY303797; AY303795; AY303793; AY303791; JQ086762; JQ086763; JN864064; GQ902063; GQ902061; GQ902059; GQ902062; GQ902060; GQ902058; JN711459; JN711458; JF499789; JF499790; JF499788; HQ893545; JN644310; JF706286; JF706284; JF706282; JF706280; JF706278; JF706276; JF706274; JF706272; JF706270;…
St Louis encephalitis virus
NC 007580; JF460774; FJ753286; FJ753287; DQ525916; EU566860; DQ359217; AY632544; AB753012; NC 001672; JN003209; JN003207; JN003205; JN003208; JN003206; JQ650523; JQ650522; JF819648 JF819649; FJ968751 FJ669215; JN229223; HQ901367; JF316708; HQ901366; JF316707; HM535611; HM535610; HQ201303; HM859894; HM859895; EU816452; EU816450; AY169390; EU816451; GU121642; U39292; U27495 M21498 M27157 M33668; GQ…
Usutu virus
NC 006551; JQ219843; JF266698; AY453412; AY453411 AF452643
Seoul virus (Segment L)
JX879770; JX853574; NC 005238; AF288297; AF285266; EF581094; EF190551
Seoul virus (Segment M)
JX879768; JX853576; AB618130; NC 005237; EU163437; FJ811839; S47716; M34882; M34881; AF288298; AF187081; AF145977; AF035833; AF035832; D17593; D17594; D17592; DQ133505
Seoul virus (Segment S)
JX879769; JX853575; AB618112; NC 005236; EF536376; GU361893; FJ811839; AY006465; AY750171; M34882; M34881; AY273791; AF406965; AF288299; AF184988; AF187082; EF192308; AY627049; AY766368
Crimean-congo hemorrhagic fever virus (Segment L)
JN572092; JN572090; JN627865; JN572091; NC 005301; HQ378183; HQ378181; HQ378182; HQ378180; HM452307; EU044832; GU477492; AY422209; AY947890; AY720893; AY675240; AY389361; FJ562095; AY389508; AY995166; GQ337055; DQ211623; DQ211621; DQ211619; DQ211617; DQ211615; DQ211613; DQ211624; DQ211622; DQ211620; DQ211618; DQ211616; DQ211614; DQ211612; AY947891; AY422208; DQ099335; DQ076419; DQ076417; DQ076414…
Crimean-congo hemorrhagic fever virus (Segment M)
JN572085; JN572083; JN572086; JN572084; NC 005300; AY223476; HQ378187; HQ378185; HQ378184; HM452306; GU477490; EU037902; GU477493; U39455; FJ562094; AF467768; DQ206448; AF467769; AY179961; AY900145; AY900143; AY900141; AY900144; AY900142; GQ337054; DQ211637; DQ211635; DQ211633; DQ211631; DQ211629; DQ211627; DQ211625; AY675511; DQ211636; DQ211634; DQ211632; DQ211630; DQ211628; DQ211626; AY179962; …
Crimean-congo hemorrhagic fever virus (Segment S)
JX051650; JX908640; JF922674; JF922681; JF922679; JN572089; JN572087; JN572088; NC 005302; FJ562093; HQ378179; HM452305; GU477489; U04958; AY049083; GU477494; EF123122; U88416; U88414; U88412; U88410; U88415; U88413; U88411; GQ862372; GQ862371; AY277672; AF362080; AF527810; AF481802; AY029157; AY297692; AY297691; DQ227495; DQ227496; DQ217602; GQ337053; AF428144; DQ206447; DQ211649; DQ211647; DQ21…
Rift valley fever virus (Segment L)
NC 014397 NC 002043; HE687305; HE687304; JQ068144; JF326189; JF326187; JF326190; JF326188; JF326186; JF784386; JF311375; JF311373; JF311371; JF311369; JF311376; JF311374; JF311372; JF311370; JF311368; EU574030; EU574028; EU574026; EU574024; EU574022; EU574020; EU574018; EU574016; EU574014; EU574012; EU574010; EU574008; EU574006; EU574004; EU574029; EU574027; EU574025; EU574023; EU574021; EU574019…
Rift valley fever virus (Segment M)
NC 014396 NC 002044; HE687303; HE687306; JQ068143; JF326195; JF326193; JF326191; JF326194; JF326192; JF784387; JF309200; HQ009512; JF311385; JF311383; JF311381; JF311379; JF311377; JF311384; JF311382; JF311380; JF311378; EU574056; EU574054; EU574052; EU574050; EU574048; EU574046; EU574044; EU574042; EU574040; EU574038; EU574036; EU574034; EU574032; EU574055; EU574053; EU574051; EU574049; EU574047…
Rift valley fever virus (Segment S)
NC 014395 NC 002045; HE687307; HE687302; JQ068142; JF326203; JF326201; JF326199; JF326197; JF326204; JF326202; JF326200; JF326198; JF326196; JF784388; JF311393; JF311391; JF311389; JF311387; JF311394; JF311392; JF311390; JF311388; JF311386; EU574086; EU574084; EU574082; EU574080; EU574078; EU574076; EU574074; EU574072; EU574070; EU574068; EU574066; EU574064; EU574062; EU574060; EU574058; EU574087…
