# Supplementary material for: Development and evaluation of a bioinformatics approach for designing molecular assays for viral detection
Source: PLoS One. 2017 May 25;12(5):e0178195. doi: 10.1371/journal.pone.0178195 (PMC5444669; doi:10.1371/journal.pone.0178195)
Supplement: S1 Supporting Information — (FASTA) [file pone.0178195.s002.fasta]

>Usutu virus template with JPEV primers
gaGgagggTTaACCTTGgAAGTGGAACaAGAGCCGTTGGGAAACCCCaGcCACATACCAACcaGGAGAAGaTTAAAGCcaGGATTCAAAGATTGAAAGAGGAGTATGCAGCCACATGGCACCACGATAAGGACCACCCATATCGGACCTGgaCCTACCACGGAAGTTATGAAGTGAAACCGACCGGTTCAGCAAGCTCCTTGGTCAACGGAGTTGTCCGCCTAATGAGCAAGCCCTGGgATGCAATTCTCAACGTgaCCACCATGGCGATGACTGACAccaCCCTTTTGGa
>Usutu virus template with USUV primers
tTtcaAccaTGAGatgTACTGGGTCAGTGGAGCTGCTGGCAACatTGTCCACGCAGTGAACATGACGAGTCAAGTGCTCATAGGGCGAATGGAGAAGAGAACATGGCATGGACCAAAATACGAGGAGGATGTTAACCTTGGAAGTGGAACAAGAGCCGTTGGGAAACCCCAGCCACATACCAACCAGGAGAAGATTAAAGCCAGGATTCAAAGATTGAAAGAGGAGTATGCAGCCACATGGCACCACGATAAGGACCACcctacgGACCtggaa
>Japanese encephalitis virus template with JPEV primer
gtatgagGagaTTCACCTAGGgagCGGAGAGCCGTGGGAAAGGGAGAAGTCCATAGCAATCAGGAGAAAATCAAGAAGAGAATCCAGAAGCTTAAAGAAGAATTCGCCACAACgTGGCACAAAGACCCCGAGCATCCATACCGTACTTGgACATACCACGgaAGCTATGAAGTGAAGGCTACTGGCTCAGCCAGCTCTCTCGTCAATGGAGTGGTGAAGCTCATGAGCAAACCTTGGGACGCCATCGCCAACGTCACCACCATGGCCATGACTGACACCacCCCTTTTGGa
